# Supplementary material for: Pathobiology of Cognitive Impairment in Parkinson Disease: Challenges and Outlooks
Source: Int J Mol Sci. 2023 Dec 29;25(1):498. doi: 10.3390/ijms25010498 (PMC10778722; doi:10.3390/ijms25010498)
Supplement: Supplementary file 1 [file ijms-25-00498-s001.zip]

Archive with 1 entries (1 files):
- ijms-2762227-supplementary.pdf
